# Supplementary material for: Phase I prospective trial of TAS-102 (trifluridine and tipiracil) and radioembolization with 90Y resin microspheres for chemo-refractory colorectal liver metastases
Source: BMC Cancer. 2022 Dec 13;22:1307. doi: 10.1186/s12885-022-10401-0 (PMC9749246; doi:10.1186/s12885-022-10401-0)
Supplement: Supplementary file 1 — Additional file 1. [file 12885_2022_10401_MOESM1_ESM.xlsx]

## Sheet: Sheet1
Sequence No.	Gender	Age	Colon / rectum	ECOG PS	Primary removed	Syncronous / metacronous	Liver resection / ablation	5-FU, oxaliplatin, irinotecan, bev	K-ras status	EGFR inhibitor	Regorafenib	Extrahepatic	Sites	Liver replacement	Cycles completed	OS (months)	PFS (months)	HPFS (months)	EHPFS (months)	Max response (%)	Max liver radiographic response category	Max overall radiographic resonse category	Time to max response (months)	Progression category
TAS102_001	F	46	Colon	0	N	S	N	Y	WT	N	N	Y	Lung	< 25%	7		7.6	7.6	7.6	-29.35	SD	SD	5.46667	Ovary, liver
TAS102_002	F	64	Colon	1	Y	M	N	Y	WT	Y	N	N	-	25-50%	3	5.43333	-	-	-	0.56	SD	SD	2.1	Clinical deterioration
TAS102_003	M	66	Colon	1	N	S	N	Y	Mutated	N	N	Y	Omentum	25-50%	3	2.96667	-	-	-	-2.9	SD	SD	1.63333	Clinical deterioration
TAS102_005	F	65	Colon	1	N	S	N	Y	Mutated	N	N	N	-	< 25%	4	6.4	3.6	3.6	3.6	-11.54	SD	SD	3.6	Liver, lymph nodes, lungs
TAS102_006	M	58	Colon	1	N	S	N	Y	WT	Y	N	N	-	25-50%	1	5.33333	1.46667	1.46667	-	-1.8	SD	PD	1.46667	Liver (untreated lobe) led to biliary obstruction
TAS102_007	F	43	Colon	0	Y	S	Y	Y	WT	Y	N	Y	Lung	25-50%	8	11.9	8.9	8.9	8.9	-13.41	SD	SD	6.06667	Liver, lymph nodes, lungs
TAS102_008	M	65	Colon	1	Y	S	N	Y	WT	Y	N	Y	Lymph nodes	< 25%	2	6.53333	1.83333	-	1.83333	-12.93	SD	PD	1.83333	Lymph nodes, peritoneum, lungs
TAS102_009	F	69	Colon	1	N	S	N	Y	Mutated	N	Y	Y	Adrenal	25-50%	2	4.96667	1.73333	4.4	1.73333	-6.38	SD	PD	1.73333	Peritoneum, lungs, later liver
TAS102_010	F	70	Colon	1	Y	S	Y	Y	Mutated	N	N	Y	Lung	< 25%	4	7.03333	6.5	6.5	-	-30.95	PR	PR	4.5	Clinical deterioration, later liver
TAS102_012	F	53	Colon	1	N	S	N	Y	WT	Y	N	Y	Lymph nodes	< 25%	4	6.96667	3.8	3.8		4	SD	SD	1.9	Right liver lobe, chest lymph nodes
TAS102_014	M	71	Colon	1	Y	S	N	Y	Mutated	N	Y	N	-	25-50%	6		7.3	7.3	-	-14.02	SD	SD	6	Liver progression (new, enlarging treated lesions) noted on follow-up CT from 12/02/19, without interval treatment (Lonsurf held due to elevated bilirubin)
TAS102_015	F	33	Rectum	0	Y	S	Y	Y	WT	N	N	Y	Lymph nodes	< 25%	8	36.8	12.5	12.5	-	-35.71	PR	PR	1.86667	Off study due to persistent neutropenia requiring GCSF
TAS102_016	F	41	Colon	0	Y	S	Y	Y	WT	Y	N	N	-	< 25%	4	30.6333	21.2	21.2	-	-10.94	SD	SD	5.3	Recurrent severe thrombocytopnea, no further Lonsurf dose reductions allowed
TAS102_017	F	56	Colon	1	Y	M	N	Y	WT	Y	N	N	-	25-50%	5	6.4	4.2	4.2	4.2	-4.4	SD	SD	2.23333	Extensive liver progression, new and enlarging pulmonary nodules
TAS102_018	F	43	Colon	0	Y	S	N	Y	WT	Y	Y	Y	Lymph node	25-50%	8	9.66667	8.4	8.4	8.4	-40.3	PR	PR	4.2	Liver, lymph nodes, left ovary, carcinomatosis
TAS102_019	F	62	Colon	0	Y	M	N	Y	WT	Y	N	N	-	25-50%	5		18.5	-	18.5	-35	PR	PR	7	Lung nodule treated with SBRT 06/2020
TAS102_020	F	60	Colon	1	N	S	N	Y	Mutated	N	N	Y	Lung	25-50%	2	3.8	1.7	3	1.7	2.35	SD	PD	1.7	Lungs, primary tumor, carcinomatosis
TAS102_021	M	57	Colon	1	Y	S	N	Y	Mutated	N	N	Y	Lung	< 25%	1	8.5	0.7	4.8	0.7	-2.44	SD	SD	3	Carcinomatosis
TAS102_022	M	75	Colon	1	Y	S	N	Y	Mutated	N	Y	Y	Lung	25-50%	4	4.4	4	4	4	-15.13	SD	SD	1.9	Liver, lungs, lymph nodes
TAS102_023	F	71	Colon	1	Y	S	Y	Y	Mutated	N	N	Y	Lung	< 25%	4	6.2	3.6	3.6	3.6	5.2	SD	SD	1.7	Liver, lungs
TAS102_024	M	48	Rectum	1	N	S	N	Y	Mutated	N	N	Y	Lung, lymph nodes	< 25%	2	5	2.3	4.1	2.3	-0.9	SD	PD	1.8	Primary tumor (large bowel obstruction), bile duct obstruction 04/23/21, pancreatitis
